# Supplementary material for: Autophagy Is Indispensable for the Self-Renewal and Quiescence of Ovarian Cancer Spheroid Cells with Stem Cell-Like Properties
Source: Oxid Med Cell Longev. 2018 Sep 17;2018:7010472. doi: 10.1155/2018/7010472 (PMC6167563; doi:10.1155/2018/7010472)
Supplement: Supplementary 6 — Microarray analysis: RNA samples from SKOV3 adherent and spheroid cells were prepared for the microarray analysis. The microarray was performed by Shanghai Biochip Co., Ltd. (China) with Affymetrix GeneChip arrays. The gene expression data were provided as supplementary material. The heat map of gene differentiation was generated using the method described by Rubin et al. [21]. Briefly, a heat map of the median-centered FPKM (fragments per kilobase of exon per million fragments mapped) values corresponding to the transcripts in samples was generated using the heatmap.2 function of the gplots R package. Reverse transcription and q-PCR. Cells were lysed with RNAiso reagent (TaKaRa, Japan). Total RNA was extracted, and 1 μg of RNA was reverse-transcribed with M-MLV Reverse Transcriptase (Promega, USA) and subjected to quantitative PCR (q-PCR). The primer sequences are as follows: p62/SQSTM1 forward 5′-CTGAAGAACGTTGGGGAGAG-3′, reverse 5′-GCTCTTCTCCTCTGTGCTGG-3′; NRF2 forward 5′-ATCATGATGGACTTGGAGCTG-3′, reverse 5′-GCTCATACTCTTTCCGTCGC-3′; And 18s RNA forward 5′-CGTTGATTAAGTCCCTGCCCTT-3′, reverse 5′-TCAAGTTCGACCGTCTTCTCAG-3′. Animal imaging assay. For establishing shRNA cell lines, A2780 cells were transfected with pGPU6/shRNA constructs and selected by complete medium containing 100 μg/ml neomycin. For establishing A2780 stably expressing mCherry and luciferase (A2780-mCherry-Luc), HEK 293T cells were transfected with pLVX-mCherry-C1-Fluc, pMD2.G, and psPAX2 to produce lentivirus to transduce A2780 cells in the presence of polybrene. The transduced A2780 cells were selected by complete medium containing 10 μg/ml puromycin. The mice were ip injected with 2 × 106 A2780-mCherry-Luc spheroid cells. After 1 week, the mice were ip injected with DMSO or bafilomycin A1 (0.1 mg/kg) twice with 3 days of interval. After 28 days, the mice were ip injected with D-luciferin (15 mg/kg) and scanned with an imaging system (Roper Scientific). [file 7010472.f6.xlsx]

## Sheet: sheet1
up-regulation					down-regulation
Ratio(SK-Sp vs SK-Ad)		GeneSymbol			Ratio(SK-F vs SK-T)		GeneName
47.2159		C12orf28			0.432292		SET
21.9878		CLCA2			0.487498		NLE1
21.8266		TSGA10			0.41924		THC2438309
21.7191		SPINK1			0.431026		CCND1
21.5632		PDGFC			0.434544		BC065737
21.326		PTGS2			0.497465		RQCD1
19.8969		THC2650074			0.470691		A_24_P290188
19.8147		PTGS2			0.178883		PLAC8
19.6983		PTGS2			0.305308		A_24_P24645
19.567		THC2642212			0.053256		4-三月
19.4488		PTGS2			0.329835		IFIT2
19.1608		PTGS2			0.494556		A_24_P324074
19.0835		PTGS2			0.355899		A_24_P843552
18.946		PTGS2			0.457918		RAB42
18.8659		AW993939			0.449099		C12orf42
18.5268		EPS8			0.42151		LOC144501
18.525		ATP6V0D2			0.379985		A_24_P281443
18.0039		PTGS2			0.459912		KRT6L
17.9087		THC2752010			0.455627		STX8
17.5672		GDF15			0.193516		IL18
17.5044		IL8			0.164822		BC015977
16.9907		PTGS2			0.23021		THC2274524
16.733		RCSD1			0.337503		PTPRG
16.2364		AKR1C1			0.384051		A_24_P109661
15.9653		LOC344887			0.349304		THC2433340
15.8771		AKR1C1			0.304968		A_32_P124773
15.7395		SLC7A11			0.396051		CR613736
15.6342		INSIG1			0.247738		CECR1
14.3119		TNFRSF17			0.309423		A_24_P471242
14.063		SNIP			0.427451		KRT18
14.0214		LOC344887			0.465627		SNRPC
14.0123		PTGS2			0.365599		CCND1
13.7355		LY96			0.375203		AK098270
13.3531		CALB1			0.441779		A_24_P221105
13.2959		PRG4			0.351271		A_24_P186746
13.2926		SLC7A11			0.32199		LOC390211
13.0138		LCK			0.470854		A_24_P401521
12.9774		RANBP3L			0.474713		C21orf34
12.7864		PER3			0.288539		PGM5
12.7167		RANBP3L			0.365269		A_24_P631948
12.3893		A_32_P67303			0.376124		A_32_P112546
12.1905		LCK			0.268667		A_24_P247303
12.1851		LCK			0.467066		SH3PXD2A
12.0601		LOC157562			0.443173		C9orf116
11.5028		TRIM22			0.368698		VIL2
11.1777		KIAA1462			0.495749		RPL36
11.1616		PCDHB14			0.374755		A_24_P264644
10.9016		SLC7A11			0.376415		TOMM40
10.7399		RGAG1			0.499264		OLFML1
10.6611		SCD			0.440344		ACTN4
10.4776		SCD			0.49879		MYO7B
10.3182		PDK4			0.444272		FREQ
10.1947		CEACAM8			0.369191		ADARB2
10.1176		FIGF			0.375754		WWOX
10.1093		A_24_P648391			0.313869		THC2274391
9.96604		LOC150759			0.376678		ENST00000358916
9.88785		CD556746			0.216784		RP11-301I17.1
9.86525		SOD2			0.407145		A_24_P306704
9.7737		SQLE			0.490533		ALDH3B1
9.73315		TNFAIP6			0.353375		FLJ10986
9.64402		HSD3B1			0.407303		TPM1
9.57514		KIAA1199			0.280446		A_24_P229807
9.52336		FGF7			0.365562		ATP5G1
9.40647		PTGS2			0.432043		SFXN1
9.29818		CEACAM1			0.379563		ANXA2
9.15915		AK097222			0.410418		SPECC1
9.15176		AK096778			0.341372		C10orf125
9.02626		LOC153222			0.242453		IMMP2L
8.99582		AKAP11			0.322402		RTEL1
8.92411		CG012			0.470757		DENND1A
8.83598		AKR1B10			0.448174		PARVB
8.7613		LCK			0.391259		PSG11
8.76013		PDK4			0.287764		IFI44
8.68954		THC2676548			0.477442		ENST00000301831
8.63246		A_32_P97373			0.317093		A_24_P178154
8.55615		MGC23284			0.362414		A_24_P333052
8.50596		KIAA1199			0.494428		BC002570
8.47285		A_32_P225328			0.231032		PODXL
8.24097		BI497361			0.283384		FN1
8.21993		AK021840			0.450357		LOC645161
8.17841		A_23_P147404			0.428609		TBCD
8.16729		ACSS2			0.251419		NPR3
8.13675		SATB1			0.482182		DUSP2
8.12947		FSTL5			0.422156		ENST00000310822
7.96648		IDI1			0.124755		TMEM16B
7.88909		EXDL1			0.431178		ENST00000361855
7.81922		A_23_P156609			0.264963		LOC643431
7.71601		AK074181			0.322783		HPD
7.51418		THC2705989			0.161934		SPARC
7.42095		LDLR			0.495408		ENST00000370857
7.3991		ENST00000355748			0.477591		BC043218
7.39651		THC2653527			0.386147		BE769489
7.36621		CARD6			0.497599		COL13A1
7.30137		THC2519126			0.493311		A_24_P541482
7.28944		HDAC9			0.234419		A_24_P93321
7.21747		LSS			0.493539		C14orf156
7.20049		LCK			0.278264		ST3GAL6
7.19629		AK023757			0.266666		FN1
7.18268		AKR1B10			0.299282		A_24_P273284
7.14148		SLC6A12			0.48512		GTF2H3
7.04844		PTPRR			0.237252		A_24_P187355
7.00849		THC2644335			0.481206		ENST00000358335
6.99303		BC008034			0.432458		A_24_P366768
6.98695		A_23_P84272			0.396232		WDR4
6.98185		THC2661428			0.451838		CCBL1
6.95976		LCK			0.333969		PDGFRB
6.94592		SYCP2			0.457449		RAB11FIP4
6.94184		THC2693842			0.488045		KCTD12
6.87671		THC2674068			0.215074		HIST1H4B
6.79728		DHCR7			0.498706		LOC90624
6.79363		CSTA			0.47675		UBE2G2
6.78158		FZD7			0.27295		NPR3
6.78117		LOC400655			0.457152		CTA-126B4.3
6.65841		BG115931			0.309148		ALPPL2
6.64831		MT2A			0.272104		FN1
6.63062		RAB33A			0.393074		A_24_P917810
6.62644		SPANXA1			0.378135		CCND1
6.5791		CYP51A1			0.471492		N75427
6.55096		MT2A			0.390729		ENST00000308118
6.49966		MT1B			0.346985		SPOCK1
6.48831		AV702101			0.313108		C5orf23
6.44296		DB111455			0.4819		RHOBTB3
6.44158		MT2A			0.394252		APOL6
6.43783		ZCCHC2			0.468657		A_32_P132337
6.43046		CGA			0.447964		LOC643194
6.36991		RGS4			0.279166		HRASLS2
6.36112		AK123861			0.424163		THC2434747
6.33468		SLC28A3			0.490112		C3orf59
6.33136		LOC728783			0.320256		FN1
6.32128		AY358681			0.214562		ACTL8
6.27301		CGA			0.206794		OLR1
6.26644		MMP1			0.452944		A_24_P930487
6.26337		SAT1			0.277949		EFEMP1
6.25227		KIAA0913			0.32695		A_24_P306921
6.22623		DDIT3			0.466061		A_24_P93452
6.22502		ANKRD12			0.369987		CCND1
6.2229		SC5DL			0.186218		CCL5
6.20861		MMP1			0.441393		KRT18
6.19924		KRT34			0.492627		SH3PXD2A
6.19642		AK023816			0.259906		ENST00000369697
6.19091		THC2727102			0.49899		SLC4A2
6.17356		MT1E			0.411584		C12orf45
6.16136		THC2559651			0.483202		MYC
6.16058		THC2666687			0.47359		HPSE
6.15028		LSS			0.448561		A_24_P780319
6.14771		AKR1C3			0.471627		FKSG2
6.14098		FDFT1			0.170544		MFAP5
6.12879		LCK			0.474092		TRAM2
6.12136		MMP1			0.487333		MRPL11
6.12103		GRIP2			0.445483		COL4A1
6.08981		LOC340888			0.436043		MRPL20
6.08052		LCK			0.388792		ZC3HAV1
6.07857		STARD4			0.258949		FAM38B
6.06559		AF132203			0.189165		IL18
6.04654		MT1G			0.342918		WNT7B
6.04479		LPIN1			0.322354		SLC35F3
5.99815		MMP1			0.399531		RPL24
5.93687		FCRLA			0.333681		A_24_P792988
5.90091		SC4MOL			0.430282		THC2376418
5.87414		THC2661433			0.475007		JAK1
5.85255		BM690036			0.446642		AF113008
5.8053		SC5DL			0.443655		GPR37
5.80027		SAT1			0.214909		PRAMEF8
5.7944		PCDHB16			0.423359		SLC39A10
5.78704		FGF7			0.432001		RARRES3
5.78701		THC2691941			0.297965		WWC1
5.77607		AK025082			0.48143		ARFRP1
5.75045		PNPLA8			0.43174		ASTN2
5.73196		C7orf46			0.401901		TMEM118
5.7023		JMJD3			0.412998		RHOV
5.69723		AL834280			0.472972		LOC344741
5.68402		C21orf71			0.499272		THC2303815
5.65034		THC2671876			0.394364		AOX1
5.60789		AK021593			0.402281		DFFB
5.60408		AF116619			0.443232		OSR2
5.60394		BC040303			0.288231		ENST00000371079
5.59689		THC2716093			0.40307		SLC16A9
5.57918		THC2646626			0.489801		COL13A1
5.56988		MMP1			0.374588		ENST00000328681
5.56214		THC2655314			0.332176		AF075027
5.54799		MT1X			0.42092		THC2315973
5.54622		PTGS1			0.447004		PSG7
5.54587		CABP5			0.386141		GCDH
5.52028		THC2645080			0.253941		A_24_P843309
5.51495		FLJ11171			0.263096		PPP2R2B
5.50613		MMP1			0.42727		BQ374929
5.50437		ME1			0.346699		A_24_P884915
5.50153		C16orf30			0.454504		A_24_P410117
5.49373		TAS2R48			0.472456		COL13A1
5.48764		LPIN1			0.461262		HIST1H4E
5.48436		AK074620			0.393588		A_24_P754989
5.46602		C17orf67			0.418465		PFAS
5.45061		RAB2B			0.441784		A_23_P122650
5.43004		THC2624901			0.438206		ENST00000342951
5.42875		THC2523793			0.48213		ANP32C
5.42383		AK098835			0.435178		A_24_P375405
5.41114		SCARA5			0.33822		ESR1
5.40953		ACAT2			0.328105		A_24_P264293
5.39524		BC032874			0.434486		RPLP0
5.38737		THC2643233			0.305632		SPBC24
5.37008		ACAT2			0.304813		PSG8
5.35827		OR4C1P			0.433539		A_24_P92744
5.35682		HIST2H2BE			0.38647		MGC42174
5.33565		MS4A7			0.423051		ARHGAP28
5.33451		MT1H			0.406401		AA778291
5.333		ENO2			0.385082		A_24_P350136
5.2862		MT1L			0.407938		A_23_P210285
5.22934		MMP1			0.486902		A_24_P477048
5.2259		ACTA1			0.399723		SPAR
5.20879		THC2543854			0.417282		LRRC20
5.20692		BDKRB1			0.403292		C10orf47
5.19627		LOC645431			0.400737		A_24_P307384
5.18948		MMP1			0.456992		PDAP1
5.17371		AF264623			0.430153		BC041007
5.17314		RAPH1			0.490264		NRXN3
5.16435		THC2636529			0.478715		AI278811
5.14728		THC2665444			0.217686		A_24_P153003
5.13694		THC2673554			0.440094		FAH
5.13154		LSS			0.394807		THC2277187
5.1204		CDKN1A			0.365158		ANXA3
5.1165		U79293			0.350906		KRT18
5.10284		SRGN			0.04642		GLULD1
5.09891		AK093532			0.39114		A_24_P324084
5.07919		MMP1			0.448366		DISC1
5.07547		BI771054			0.246279		MAPK4
5.06557		COL3A1			0.470477		A_24_P24150
5.05821		DA110513			0.185055		FSTL3
5.04765		BC035392			0.30169		A_24_P358131
5.04763		CDKN1A			0.492788		POLR2E
5.0442		CDKN1A			0.48677		ARHGDIA
5.03806		BC111482			0.496968		ENST00000309884
5.03789		AV763625			0.343818		A_24_P195164
5.03676		AF075112			0.417012		THC2317139
5.03541		LCK			0.37591		ENST00000288548
5.03083		PLAT			0.482662		IVNS1ABP
5.02849		A_23_P57836			0.319535		BU943730
5.02412		A_24_P941954			0.427433		C2orf34
5.02323		IER3			0.346833		TNS4
5.01956		CDKN1A			0.48508		HRASLS2
5.01863		CDKN1A			0.396859		PLEKHA2
4.98783		THC2752562			0.434682		AA714537
4.98668		DOCK4			0.366587		A_24_P187094
4.98514		CDKN1A			0.455161		TPM1
4.97683		HMGCR			0.36475		A_24_P324424
4.97656		AKR1C1			0.481823		MYO1C
4.97496		THC2648472			0.446416		AA334114
4.97393		PLAT			0.381498		BC008759
4.97382		DMBT1			0.461417		ENST00000379855
4.968		THC2663167			0.27066		FN1
4.96708		PLAT			0.384081		AI423557
4.96088		AGT			0.275233		XAGE2
4.95978		PLAT			0.478858		CGN
4.95502		CDKN1A			0.475819		A_24_P289043
4.94299		CDKN1A			0.298747		PRMT7
4.94043		BX111520			0.292796		A_24_P418517
4.93994		PLAT			0.316904		ANTXR1
4.9229		AK096512			0.308582		ROR1
4.92131		MT1X			0.339031		SLC25A22
4.91915		TMEM45B			0.412923		PTPRF
4.90348		LOC646470			0.284451		TGM1
4.89777		BX281073			0.474804		SMAD3
4.89135		AK056744			0.462427		CD3EAP
4.88858		KLHL24			0.488175		FJX1
4.88598		A_32_P150269			0.236469		A_24_P357836
4.86713		PLAT			0.498388		CHCHD7
4.86665		CYP3A7			0.483013		THC2425829
4.86104		THC2698177			0.399218		CA429641
4.84955		TP53INP1			0.479636		VAV2
4.84361		THC2647962			0.399839		A_24_P255954
4.84352		FAM122C			0.398024		ENST00000270201
4.82609		BDKRB1			0.359707		BC018626
4.81913		PLAT			0.339272		ATP5D
4.80413		CDKN1A			0.368934		A_24_P161914
4.79531		TMPRSS4			0.472923		SLC39A11
4.78869		IL24			0.306381		KRT18
4.78373		PBEF1			0.423811		DOCK3
4.78046		AF143879			0.083282		CDH1
4.77075		PLAT			0.404151		A_24_P584463
4.76811		HMOX1			0.399832		EFHD2
4.76792		THC2686813			0.436287		MAG
4.74442		CDKN1A			0.49893		ENST00000331754
4.73942		A_24_P650011			0.441385		CR603215
4.73902		LUM			0.479856		A_23_P134405
4.72242		AK091836			0.442761		RASL11A
4.72176		THC2519054			0.3868		HIST2H2AC
4.718		AY358248			0.498173		LOC137107
4.71642		MMP1			0.194674		IL18
4.71457		PBEF1			0.31909		A_24_P698816
4.70857		PLAT			0.33846		A_23_P125016
4.70141		CXorf52			0.341556		A_24_P230466
4.69914		AGT			0.399281		A_24_P383802
4.6949		THC2631229			0.331311		RABGAP1L
4.68626		PLAT			0.350817		A_24_P25063
4.639		MT1G			0.464328		A_24_P927770
4.63573		GPR98			0.459718		SERBP1
4.63291		DST			0.48413		THC2270926
4.62846		THC2639056			0.350041		AY239294
4.60984		LAMP3			0.496317		AYP1
4.60586		AKR1C1			0.44653		CGN
4.60251		PLAC1			0.205249		LOC57400
4.60137		EVI2B			0.35984		THC2266436
4.60112		AF075045			0.374217		C9orf86
4.59838		PTGS1			0.488665		NRM
4.59693		CALCB			0.313428		A_24_P358474
4.59292		THC2612020			0.479208		CRIP1
4.58849		CRYM			0.470055		CASP8
4.57045		GOLGB1			0.440762		SLC17A5
4.56098		THC2710559			0.340612		RABGAP1L
4.55749		MVK			0.350523		HYI
4.55658		ALDOC			0.358625		MBNL3
4.55367		SEL1L			0.399618		A_24_P118382
4.54082		THC2676436			0.136842		FAM12A
4.53541		SPANXD			0.407434		TCF7L1
4.53354		LINCR			0.450727		PSG8
4.53051		AF088033			0.422001		ANKRD1
4.52679		PFKFB3			0.430924		A_24_P307306
4.51293		C18orf2			0.29969		TPM1
4.50146		AKAP9			0.499768		SLC44A2
4.50059		A_32_P34167			0.34487		AA693701
4.49324		THC2770350			0.431271		CAV3
4.48442		SP100			0.496676		RECK
4.47839		HMOX1			0.344685		NLN
4.46591		LCK			0.317733		MYPN
4.46211		GOLGA1			0.340317		A_24_P33429
4.45464		UCA1			0.470999		SENP3
4.45419		HMOX1			0.444028		A_24_P221375
4.45337		CEP135			0.477936		AP2B1
4.44641		A_32_P206391			0.481553		A_24_P861685
4.44268		A_23_P60189			0.380009		RPL22
4.44131		AMY1C			0.411096		A_32_P127454
4.43894		BG536553			0.437943		GLI2
4.43886		C12orf39			0.435654		N75321
4.43274		HMOX1			0.359808		PLEKHA7
4.42551		TRPC1			0.493572		HNRPA0
4.41383		ZSCAN12L1			0.497206		MYLK
4.39887		THC2527254			0.488599		HERC6
4.39543		HMOX1			0.207453		A_24_P298894
4.38378		SMC4			0.356358		A_24_P230057
4.36422		HMOX1			0.44054		INHA
4.36286		A_24_P592591			0.498479		UBE3C
4.35348		GOLGA4			0.496204		A_24_P383569
4.35338		THC2491622			0.305556		NRXN3
4.34844		PBEF1			0.292767		LOC284344
4.34781		ONECUT2			0.485818		BE816155
4.34072		CCDC37			0.493576		C21orf70
4.33876		CA433167			0.406421		POLR1E
4.33322		AK095791			0.411363		PXMP2
4.33085		ME1			0.466441		CD82
4.32758		AK001903			0.455123		MEF2B
4.32406		HMOX1			0.288785		LOC144501
4.32298		MT1H			0.357633		N28017
4.32063		THC2687922			0.473052		ABHD10
4.31636		MMAB			0.299368		ENST00000308603
4.31615		HMOX1			0.370597		DOCK8
4.31502		HERPUD1			0.430758		A_24_P281468
4.3092		FAM82A			0.415596		PSG3
4.30661		AY358241			0.303417		A_24_P401124
4.29376		FLJ21272			0.429815		MSRB3
4.28994		LOC400891			0.335085		TMEM16A
4.28627		THC2692669			0.498106		DEPDC1B
4.27479		BX112876			0.417403		HMG4L
4.2648		BCL6			0.206703		AF119887
4.23837		THC2673918			0.474217		MET
4.22447		TMED6			0.205601		IL18
4.2153		HMOX1			0.403361		AK025353
4.21081		WFIKKN1			0.41764		A_24_P41662
4.20308		ANKRD12			0.381337		CAMK1D
4.19935		AGT			0.463904		SUCLG2
4.19799		AL049991			0.155041		THC2438492
4.1963		DQ786299			0.398632		CCND1
4.18713		DQ786246			0.464866		AI537201
4.18363		MMP10			0.247077		ENST00000344214
4.18047		WIPI1			0.379257		TOMM40
4.17555		SLC2A14			0.462968		PAWR
4.17369		KIAA1217			0.488142		A_24_P161173
4.15915		CASC5			0.26681		FN1
4.15809		AK098638			0.456847		ST6GALNAC2
4.14825		THC2533385			0.380389		CCND1
4.14574		SCGB2A1			0.394254		A_24_P392622
4.14092		AK093416			0.487072		LRP5
4.14022		CXCL2			0.414266		LY6E
4.13249		LOC399959			0.479548		EPPB9
4.12396		CLDN12			0.492219		HEATR2
4.11537		LSS			0.409545		PPA2
4.11533		PCDHB15			0.477974		THC2340907
4.11147		AY358705			0.431196		GDA
4.11064		AK057652			0.092116		JAM3
4.10774		DNAJB9			0.367295		A_24_P298099
4.10645		KLRC2			0.374948		FARP1
4.10509		CLCN6			0.401983		THC2419501
4.09891		TMEM158			0.364556		IGSF9
4.09158		AK023380			0.258995		FN1
4.0862		AK094334			0.331096		A_24_P84970
4.08382		THC2694827			0.409656		C1orf21
4.07459		BC030094			0.174745		ALPP
4.07299		GPR109B			0.37965		A_24_P272735
4.07098		FZD3			0.421478		HIST1H3J
4.05587		DST			0.494136		GSTM4
4.05216		THC2637849			0.470113		LRRC45
4.04972		AK022390			0.369433		ENST00000332804
4.04716		BX641014			0.416805		RBM3
4.04341		CA5B			0.476221		FGFRL1
4.03661		HMOX1			0.384552		SPINT2
4.03582		AK022024			0.416927		A_24_P58759
4.03469		AGT			0.489871		AK090684
4.01775		U66046			0.494387		THC2339402
4.01404		AK021804			0.409384		MFSD3
4.01103		OR2B6			0.106323		A_24_P772921
4.01101		THC2664391			0.318472		ENST00000356177
4.00781		A_32_P133926			0.307228		PCDH9
4.00463		SLC6A13			0.475631		BM309910
4.00276		EMR1			0.142367		A_24_P557890
3.99913		BC038355			0.330099		MOBKL2B
3.9954		C6orf128			0.485495		A_24_P246777
3.98631		COL3A1			0.363878		AY029066
3.98495		A_23_P141785			0.251935		ZC3HAV1
3.97551		CYP51A1			0.453164		LATS2
3.97026		FDPSL4			0.133636		BC042064
3.96976		TTLL7			0.480598		ANP32B
3.96746		FAM13A1OS			0.401875		TESC
3.96496		BX108302			0.480122		PYCRL
3.95639		AMPD3			0.213351		IL18
3.94984		NPEPL1			0.336366		A_24_P367399
3.94947		BF338081			0.372526		THC2265980
3.94783		THC2651047			0.383793		ENST00000252509
3.94707		FAM101B			0.361191		A_24_P844100
3.94676		AK095488			0.366914		R07642
3.94142		DENND2D			0.437226		CA314936
3.94056		COL20A1			0.472561		DPYD
3.94033		AGT			0.169852		TNNC1
3.94001		MGC14376			0.158899		TMEM83
3.93863		FRAS1			0.476132		MET
3.93139		DMXL2			0.39252		TMEM16A
3.93122		KLHL24			0.483243		BU187991
3.92976		THC2696414			0.296695		A_24_P682579
3.92626		SLC2A3P1			0.447244		DOCK1
3.91325		EGR1			0.318674		SORBS2
3.91086		ZC3H6			0.461105		GPRC5A
3.90172		BX116653			0.483803		AW589254
3.88266		A_24_P214556			0.382507		ENST00000330288
3.87825		PNPLA3			0.482734		ALDH1A3
3.87603		THC2674306			0.265313		THC2310027
3.8746		THC2664263			0.366737		THC2342936
3.8699		LIG4			0.254598		CPA4
3.86822		SPANXB2			0.499197		LOC114984
3.8648		AGT			0.374277		PLK2
3.85634		MTHFR			0.490307		SFRS6
3.85628		THC2697442			0.296546		A_24_P686014
3.85086		TUBAL3			0.351061		THC2322794
3.83924		AK093303			0.473001		ENST00000272235
3.83921		AK123302			0.368814		THC2339658
3.83686		SPANXA1			0.460313		A_24_P169976
3.83661		AF116678			0.416955		AF203728
3.83444		THC2669157			0.403067		A_24_P75558
3.83432		ALDH2			0.400426		PREX1
3.82757		BC042589			0.420525		A_24_P384411
3.82631		GOLGB1			0.461156		RPL21
3.82475		A_32_P1434			0.491368		TMEM160
3.82222		AMPD3			0.434216		RBKS
3.82074		AK098597			0.44823		LIFR
3.82022		AGT			0.398731		ENST00000339991
3.81997		HSD17B7P2			0.347771		C6orf142
3.81988		AK000925			0.419392		CRIP2
3.81722		PRO2852			0.375314		NIBP
3.81544		A_32_P385			0.440871		BC043283
3.81351		NEU1			0.420847		AW994273
3.81333		CPEB2			0.408172		NF2
3.81292		A_32_P94976			0.159868		TLR2
3.81116		ARNT2			0.385322		ENST00000311412
3.79766		MTHFR			0.389222		A_32_P75141
3.79706		KIAA0368			0.476459		OGDHL
3.79697		AGT			0.044386		CRB1
3.79373		BU567566			0.430628		COTL1
3.7924		C12orf35			0.460592		EIF5A
3.79162		BC035091			0.408973		RNF150
3.79028		THC2667616			0.472998		ADAMTSL4
3.78663		BC041996			0.245738		TMEM83
3.78469		RBED1			0.37944		MGC12935
3.77993		CA9			0.490981		ENST00000382592
3.77682		LOC283701			0.421144		ANTXR1
3.77234		CA5B			0.435962		A_24_P349539
3.7624		GLS			0.425106		DPYD
3.76027		CEP290			0.418464		DENND1A
3.75967		TRIB3			0.430389		FLJ36644
3.75878		CDKN1A			0.372743		A_24_P195510
3.75579		THC2750786			0.486016		AK130530
3.75342		CR590573			0.488186		ENST00000335078
3.74735		AK124426			0.479625		A_32_P135790
3.74731		LOC338620			0.441736		CR625615
3.74429		LOC644242			0.337741		PSG6
3.74385		A_32_P55438			0.363779		ARHGDIB
3.74292		GRIN2C			0.441609		CPA4
3.7368		AGT			0.433257		ECHDC3
3.73344		THC2651036			0.425164		EIF5A
3.72668		A_24_P238819			0.436762		PSME3
3.71605		MTHFR			0.369537		CTGF
3.71433		BC063641			0.484718		C20orf108
3.71398		ULK1			0.368739		MITF
3.7139		A_24_P914102			0.418313		BE769489
3.71231		ASAHL			0.364836		PTMA
3.70853		A_23_P119407			0.406861		A_24_P144254
3.70665		THC2656116			0.491175		ALDH4A1
3.70382		FAM74A4			0.477096		MAP3K14
3.70238		PRPH			0.450856		A_24_P152566
3.69888		LOC375010			0.251191		FAT4
3.6982		CCDC17			0.439385		ERCC2
3.69777		LOX			0.359025		BC018589
3.69759		THC2705254			0.38642		GLI2
3.68881		PHLDA1			0.442805		A_24_P75708
3.68744		DST			0.390114		IGSF4
3.6871		THC2721182			0.496707		A_24_P178643
3.68648		AL110130			0.475373		AK095472
3.68566		MKLN1			0.467439		THC2405170
3.68337		PER2			0.313611		A_24_P213336
3.67947		A_32_P90468			0.319698		A_24_P350060
3.67924		CYP4F11			0.42718		COL5A1
3.67505		ME1			0.35552		BC038245
3.66697		BC031274			0.458141		ATP5E
3.66349		A_32_P221641			0.464346		NEGR1
3.66181		ANKRD26			0.426591		GSTM4
3.65957		HMGCS1			0.391604		TMEM139
3.65947		THC2639689			0.429443		A_24_P915566
3.65881		CSRP3			0.278313		ZIC4
3.658		FAM134B			0.433748		BI003432
3.65348		THC2724353			0.444338		RPL7
3.65156		BC035518			0.46952		A_24_P521662
3.64343		CREM			0.473659		A_24_P315326
3.638		FLJ37953			0.499861		AL833005
3.63339		BC041401			0.49008		A_24_P745352
3.63319		A_32_P211048			0.495824		ENST00000320205
3.63073		ENST00000325900			0.490293		EPPB9
3.62778		AGT			0.357446		BM973227
3.6261		A_23_P2032			0.44904		POLR3G
3.62518		HSD17B7			0.393488		A_24_P755169
3.62263		CCDC82			0.310845		C8orf4
3.62002		HSD17B7			0.441553		AP1S3
3.61785		AF085902			0.317125		ZNF93
3.61365		BC044845			0.478672		WDR5
3.61221		UGT2B7			0.356342		THC2433066
3.60484		BC038719			0.422492		ARMC9
3.60443		FAM82A			0.428007		BET3L
3.59554		ENST00000221282			0.472878		A_24_P119094
3.5942		AK021906			0.28234		A_24_P401601
3.58924		LOX			0.095855		CDH1
3.5873		MTHFR			0.438472		BX119718
3.58622		AK097472			0.467175		MATN2
3.57417		KRIT1			0.492816		MGC13017
3.57231		THC2653001			0.458436		ENST00000220507
3.572		THC2725153			0.277188		C15orf27
3.56945		CNOT2			0.403245		THC2440229
3.56822		A_32_P80523			0.475066		BC047952
3.56486		LOC91431			0.49597		AF086329
3.55939		ZNF721			0.449101		BC004287
3.55931		SCG5			0.365226		ENST00000354343
3.55772		A_32_P205522			0.161703		THC2408010
3.55743		MMAB			0.495171		LOC554203
3.54697		KIAA1370			0.479299		TSPAN15
3.54619		KLHDC1			0.317715		A_24_P911482
3.53829		THC2671036			0.478336		LOC440799
3.53667		LOX			0.427006		ENST00000310560
3.5366		SMC5			0.357005		ANKRD2
3.53566		C1orf113			0.294154		ENST00000360623
3.53076		MTHFR			0.473403		ATG10
3.52821		THC2786662			0.356073		PTMA
3.51643		THC2513403			0.298823		A_24_P341546
3.51446		AL832806			0.480142		A_24_P332504
3.5144		BX095032			0.435766		A_24_P110601
3.51348		AHR			0.35976		A_32_P74771
3.51095		LOX			0.355526		A_24_P230486
3.50555		BM129308			0.414887		ENST00000227451
3.50482		C1orf110			0.274401		FN1
3.50127		A_24_P843921			0.49532		RPL21
3.49721		WDR52			0.476494		CR601823
3.49705		MTHFR			0.49383		THC2426677
3.49639		ENST00000219090			0.29751		BAI2
3.49428		YBX2			0.494969		SERBP1
3.4924		KIAA1370			0.186708		ABL1
3.49012		AK023526			0.322779		ENST00000309746
3.48758		FDPS			0.385752		THC2276504
3.48411		THC2713078			0.377529		AK092544
3.48407		A_32_P163594			0.328753		XPO6
3.48159		AK124097			0.183907		ID3
3.47435		APBB1IP			0.471681		PCTK1
3.47053		BE184906			0.465439		PRPS2
3.46846		FGFBP1			0.389861		ORC6L
3.46785		CYB5R2			0.293672		A_24_P418536
3.46237		PI3			0.478641		CLMN
3.46053		AA293788			0.436895		DDX6
3.45707		ACSS2			0.486019		TBC1D7
3.45587		SLC23A3			0.450888		A_24_P42140
3.45575		AK057720			0.202194		ENST00000308989
3.45208		BFSP1			0.48262		RIN2
3.44922		JHDM1D			0.433747		A_24_P101211
3.44627		HIST2H2AA3			0.449317		ZCCHC2
3.44304		CAMP			0.46072		ATOH8
3.43942		CDH16			0.468009		TAF5L
3.43807		EFNB3			0.197948		CD1A
3.43321		BRWD1			0.329729		COL4A2
3.43184		CAMK1G			0.381264		BC002470
3.42998		MST150			0.312324		SPTLC2L
3.42776		LOX			0.298795		A_24_P195974
3.42768		CREM			0.352799		WWC2
3.42743		MTHFR			0.442006		MARCKS
3.42375		SLC10A7			0.22833		HIST1H4L
3.42211		LOX			0.485176		AF152351
3.41966		MTHFR			0.458634		UIP1
3.41952		ADAM8			0.347786		A_24_P358406
3.4187		PHLDA1			0.493232		VGCNL1
3.4169		LOX			0.462511		A_24_P753638
3.41294		A_32_P52948			0.464493		ENST00000244249
3.41107		SH2D2A			0.347443		ENST00000355793
3.40899		THC2689175			0.397217		PNMA2
3.40868		BM702130			0.383154		A_24_P289573
3.40537		A_24_P303080			0.424208		C22orf29
3.40392		ABAT			0.436548		IFIT1
3.39834		UACA			0.485043		CAV2
3.39301		FLJ32679			0.441385		ABCG2
3.39241		BX116720			0.428622		CR596550
3.39168		ZNF518			0.373197		LRRCC1
3.39163		AK055679			0.477653		PA2G4
3.39098		THAP9			0.49687		LOC400236
3.39095		AF075028			0.495783		BOP1
3.38536		LOX			0.39161		MAMDC2
3.38179		ZNF179			0.486225		GNG3
3.37284		THC2694186			0.497664		POLR2L
3.37041		LAX1			0.398883		SMYD3
3.36863		KIAA1715			0.489528		CTBP1
3.36861		RAC2			0.370099		CCND1
3.36822		MTHFR			0.282375		AUTS2
3.3662		FDPSL2A			0.470041		FLJ20701
3.36378		LOX			0.448895		A_23_P113811
3.36346		SCML1			0.232487		AUTS2
3.36237		THC2623234			0.349608		A_24_P169843
3.3569		CCL15			0.491994		RBM35B
3.35665		BX093417			0.383588		C15orf20
3.35553		THC2750143			0.418118		MYLK
3.35244		LOC153277			0.340896		ESR1
3.35024		THC2666219			0.318101		TPM1
3.34986		LOX			0.435541		THC2442727
3.34543		BC002465			0.477659		LGP2
3.3445		SLC2A3P1			0.39325		MRPL33
3.34297		ZBTB20			0.420265		A_24_P675947
3.33977		THC2635386			0.284865		GLOXD1
3.33784		CREM			0.355931		SKP2
3.33239		F5			0.385088		A_24_P212764
3.33099		GCLM			0.071371		AK095046
3.32739		BRCA2			0.489133		CCND3
3.3173		ADFP			0.437047		IFIT3
3.31567		CTAGE5			0.496507		A_24_P178654
3.31248		DUSP13			0.432466		C10orf54
3.31079		AK021676			0.379861		LOC647219
3.30258		ZNF425			0.27189		CR595668
3.30254		THC2719233			0.388317		SORD
3.29936		SUPT7L			0.388303		CCND1
3.2973		CV570707			0.100979		KCNH7
3.29718		LOC401317			0.17122		BC020897
3.29427		HIST1H2BN			0.460731		A_24_P745670
3.29221		COL17A1			0.484319		RPL21
3.28918		SLPI			0.454569		AK095583
3.28763		A_32_P24080			0.384916		RPS27A
3.2866		TNC			0.30493		AF334588
3.28639		ATF3			0.356479		IFIT2
3.27967		FAM134B			0.483333		ENST00000299756
3.27894		COX6B2			0.348631		MBD5
3.27662		AF116642			0.35761		FLJ21438
3.27222		TP53TG3			0.478075		MGC34646
3.27155		TMEM25			0.228353		KRT8
3.27012		AL360201			0.311127		SORCS2
3.26852		SNX21			0.455169		TBC1D16
3.26587		BU561469			0.479362		THC2306884
3.2615		A_32_P101420			0.202425		LOC91461
3.2561		THC2507829			0.281722		A_24_P7750
3.2522		ANKRD20A2			0.481105		BF129169
3.25162		C20orf19			0.47246		SUPT3H
3.25132		GLS			0.409009		ASB9
3.25103		FAM135A			0.270456		A_24_P221724
3.24681		BRCA2			0.495459		TCF3
3.24235		KIAA1659			0.093152		CDH1
3.24181		AK092379			0.088533		CDH1
3.23701		THC2663555			0.219054		C14orf65
3.23436		THC2616715			0.451637		AK125648
3.22602		CCNG2			0.389919		KIAA1904
3.21926		THC2629174			0.333797		SCARA3
3.21693		C1orf162			0.270688		ENST00000335083
3.21592		MAGEB6			0.484091		C21orf70
3.21231		C6orf128			0.454166		LOC153914
3.21214		KIAA1324			0.461946		MRPL12
3.21145		ENST00000303310			0.423256		COL13A1
3.20496		AK022848			0.3454		ENST00000356104
3.20253		LOC730151			0.432409		CKLF
3.2022		CCPG1			0.465004		RPL31
3.19928		MTHFR			0.40435		PAPLN
3.19728		ALDH2			0.380771		A_24_P807445
3.1954		BC021677			0.321976		A_24_P101601
3.19051		CCDC82			0.393132		EXOC4
3.18897		GOLGA4			0.414775		KRT8
3.18872		AK130644			0.490133		BMP2
3.18867		THC2668308			0.299478		ATP5D
3.18647		AU148042			0.457223		A_24_P289504
3.1822		BI910665			0.142884		KRT7
3.18106		CCPG1			0.290797		METRN
3.17669		THC2779528			0.39885		A_24_P358857
3.17529		USP34			0.331509		A_24_P161827
3.17307		AGR2			0.330123		SLC16A2
3.16581		C9orf72			0.384476		PRR7
3.16396		EBP			0.474768		MSI2
3.16072		CDKN2B			0.390947		WDR4
3.15914		TRAF1			0.360584		A_24_P409420
3.15902		AF257098			0.431238		ZNF567
3.15588		THC2719525			0.433269		GSTM4
3.15325		THC2607363			0.172339		ENST00000371030
3.15263		PNPLA8			0.430815		PSCD3
3.1523		A_24_P689479			0.47347		SERBP1
3.15159		AK022346			0.486187		ECHDC3
3.15046		AK021798			0.476783		A_23_P20793
3.14742		BX648207			0.466008		LEPREL1
3.14535		CCPG1			0.322492		LOC653242
3.14364		MORC3			0.465047		A_32_P82293
3.1433		AK022364			0.437399		THC2275974
3.14298		RP11-298P3.3			0.206403		IL18
3.13997		MT1F			0.398339		CCND1
3.1393		COL11A2			0.367661		PDE6A
3.13241		MMAB			0.435089		A_24_P850336
3.13233		CCPG1			0.351821		A_24_P366465
3.13224		MME			0.307626		LHPP
3.1318		C14orf1			0.425025		A_24_P280953
3.12724		AL049390			0.176361		RBMS3
3.12292		PGM2L1			0.473641		NPM3
3.12087		BHLHB2			0.496597		A_24_P739582
3.1202		AB040974			0.49229		BC071732
3.11981		AK091192			0.487945		ENST00000330044
3.11775		A_23_P136849			0.492494		PPM1F
3.11405		LCN2			0.397218		TITF1
3.11348		AL050185			0.345869		FLJ40504
3.11286		MLXIPL			0.391817		BQ000122
3.11214		CCPG1			0.497951		RPLP0
3.11206		CB984746			0.406275		AK129904
3.10812		GLA			0.49034		KIAA0101
3.10775		S75896			0.496951		A_24_P221285
3.10348		CREB5			0.442976		LOC348174
3.10221		AK096537			0.370182		A_24_P16086
3.10078		PFKFB4			0.14731		BX113452
3.09771		TDRD10			0.475791		A_23_P64184
3.09756		AK021551			0.181642		PLAC8
3.09229		SLC26A6			0.424031		MYO5B
3.09012		THC2678309			0.47077		COL27A1
3.08766		PRR16			0.476657		COL13A1
3.08726		ASNS			0.472207		TARP
3.087		AK021595			0.291777		FN1
3.0859		SCD			0.439514		THC2359128
3.08576		AI719574			0.265083		TLN2
3.08502		AF339771			0.445675		C11orf51
3.0847		PCDH1			0.431375		DLC1
3.08336		STCH			0.373651		GGTLA1
3.08309		DSCR1			0.445386		ANXA2P3
3.08145		C20orf177			0.472271		PKP4
3.07936		IGFBP1			0.442183		CITED4
3.07908		ANKRD12			0.462857		PDLIM2
3.07882		DPH3			0.498418		CXCL11
3.0735		Gcom1			0.322686		TRIM14
3.0731		AK000420			0.41337		TPM1
3.07255		PCSK9			0.439179		FGFR3
3.07042		HTR3A			0.413442		A_24_P213375
3.07017		DQ786230			0.470951		SNX8
3.06992		CCPG1			0.371162		A_24_P161733
3.06759		CCPG1			0.266763		ENST00000321925
3.06697		THC2645586			0.357121		C4orf25
3.06662		CCPG1			0.097395		CDH1
3.06631		AK022066			0.477206		ZDHHC12
3.06275		BG114486			0.422202		NF2
3.06175		NANOGP1			0.101489		CDH1
3.06065		AF269286			0.472026		AK027610
3.05983		BC042172			0.400668		PNPO
3.05979		SELPLG			0.496647		ELAVL3
3.05918		STON1			0.449212		PCDHB9
3.05742		LOC643641			0.481893		SNX12
3.05465		BC004969			0.408927		CLDND2
3.05424		GOLGA8B			0.201458		BU570396
3.053		BC038512			0.271196		A_24_P170186
3.05297		THC2672319			0.401851		ANXA6
3.05267		DRD5			0.336203		HNRPA0
3.05193		CCPG1			0.335618		CRIM1
3.05088		THC2673084			0.351772		FLJ46111
3.05076		AK001966			0.329013		TRIM14
3.04917		AY429544			0.446551		A_24_P280933
3.04911		SULT1A3			0.335876		THC2341283
3.04802		RUNDC2B			0.348661		ENST00000311232
3.04728		THC2586431			0.433368		EVL
3.04613		AK129547			0.438458		TPM1
3.04596		THC2648197			0.459691		THC2266506
3.04552		BX115853			0.327494		IGSF4
3.04396		COG3			0.336608		A_24_P273074
3.0405		ZNF471			0.389813		C18orf58
3.0404		CD163L1			0.439281		SMAD6
3.04004		AF087985			0.234357		HIST1H4C
3.03812		ZNF518			0.391401		ST3GAL4
3.03803		A_32_P122962			0.432811		PRR7
3.03714		ATP8B4			0.296406		AW327568
3.036		SPAG4			0.468403		C10orf47
3.03314		FLJ42393			0.487513		SORD
3.03245		THC2582897			0.477488		A_24_P625898
3.03106		RP4-692D3.1			0.494855		ENST00000313594
3.03043		LOC440353			0.499647		BG942819
3.02779		A_32_P26721			0.360435		A_24_P418687
3.02727		DQ786299			0.338425		A_24_P161074
3.02714		THC2740317			0.46004		A_24_P588578
3.0269		KLHDC1			0.468		AY239294
3.02666		NUB1			0.313163		A_24_P127362
3.02611		RAB22A			0.484772		A_24_P92973
3.02572		AK024937			0.464179		HIRA
3.02511		THC2702563			0.45572		MRPL30
3.02502		ZNF588			0.447102		A_32_P140501
3.02461		BX647619			0.350467		A_24_P921597
3.02402		AF289567			0.476218		ENST00000311218
3.0222		ZNF329			0.340193		A_24_P298604
3.02031		AOC3			0.090553		CDH1
3.01982		BU726029			0.454649		A_24_P221475
3.01798		AK057591			0.47067		THC2258710
3.01547		MLLT11			0.327088		SLC27A2
3.01527		AK095564			0.361508		CITED4
3.0151		BX116997			0.490315		A_32_P196411
3.01199		HIST1H1C			0.492951		TMEM64
3.01168		TXNIP			0.434273		AA155810
3.01067		JMJD1C			0.441939		AB014766
3.00834		AK022424			0.262419		A_24_P7021
3.00703		THC2526838			0.099298		CDH1
3.00631		PRKCDBP			0.443224		C3
3.00576		SOCS4			0.245035		OASL
2.99997		AF445027			0.239872		A_24_P332595
2.99989		A_24_P148263			0.415117		TGFBR1
2.99939		THC2608652			0.489525		PTGES
2.99764		TPBG			0.353563		STK32B
2.9967		AK125170			0.461664		C21orf51
2.99611		NR4A1			0.476572		LMNB2
2.99389		DNHD1			0.378299		HYI
2.9871		MC1R			0.330353		HSPB3
2.98454		AK022204			0.454072		FAM82B
2.98266		CLN8			0.195051		IL18
2.98042		THC2564393			0.478614		RGNEF
2.97672		NKTR			0.362246		A_24_P375360
2.9767		RASSF8			0.347954		FLJ10986
2.97453		THC2672361			0.485223		C8orf4
2.97441		ONECUT2			0.486079		ADK
2.9734		RNASE4			0.301471		MOBKL2B
2.97285		AF126109			0.313637		A_24_P170103
2.97279		NANOG			0.358287		FLJ12688
2.97226		ULK1			0.367155		A_24_P306644
2.97217		PPEF1			0.396345		ID1
2.96963		THC2641595			0.394903		HIST3H2BB
2.9673		C21orf96			0.348993		A_24_P33385
2.96458		FABP3			0.397613		KIAA0802
2.96401		C20orf54			0.493467		A_24_P409560
2.96117		AL036373			0.411758		ALDH1B1
2.95803		THC2657163			0.193519		IL18
2.95668		IL2RG			0.408219		T12588
2.95604		PAG1			0.410709		PRICKLE2
2.95592		VPS13C			0.319522		A_24_P358337
2.95544		TRIP11			0.212466		AK094603
2.95503		CCPG1			0.484883		FLNA
2.95229		KIAA1128			0.426897		CD84
2.95171		AK021668			0.497564		TNFRSF8
2.95137		RHOT1			0.431786		C21orf51
2.94909		ENST00000333529			0.484502		AV757313
2.94807		A_32_P213946			0.293496		C11orf11
2.94598		LDLR			0.451347		ENST00000332107
2.94452		THC2719015			0.293807		A_24_P418216
2.94266		ZNF175			0.464046		THC2303047
2.94228		BRCA2			0.435462		CCDC58
2.93802		THC2654987			0.357388		AK092531
2.93758		TMEM97			0.377041		RPL31
2.93553		ASAH1			0.463813		A_24_P298616
2.93405		KIAA1009			0.369981		A_24_P384200
2.93298		THC2538610			0.413301		HHAT
2.93161		THC2647246			0.222306		ENST00000340455
2.93138		ADAMTS4			0.491253		PGAM5
2.93138		DSEL			0.198137		CRIM1
2.93119		ACTA2			0.480542		KALRN
2.92782		OSMR			0.299772		KRT86
2.92693		BRCA2			0.346088		ATXN10
2.92648		AK022443			0.445046		A_24_P153324
2.92572		GPR87			0.3396		LOC285047
2.92567		THC2666469			0.420389		AL581048
2.92465		ENST00000330640			0.348863		A_24_P16230
2.92079		BF063428			0.469468		ENST00000372871
2.9204		AA428090			0.264998		A_24_P315594
2.91955		APOL6			0.458516		PTRH1
2.91668		AFF4			0.102326		CDH1
2.91612		SERPINB3			0.444694		FAP
2.91501		REG1A			0.386886		A_24_P256063
2.91415		ZNF195			0.47077		TXNRD2
2.91263		THC2618074			0.461375		A_24_P66908
2.91103		HDAC10			0.416938		ENST00000343959
2.90897		THC2699065			0.236583		AQP5
2.90819		THC2611661			0.491536		FLJ14981
2.90793		MGC5457			0.4901		TCF25
2.90731		BRCA2			0.445582		THC2357608
2.90669		KLHDC7B			0.4068		DKFZP686A01247
2.90525		BC053669			0.275088		A_24_P281605
2.90413		FGL1			0.488532		MATK
2.9035		ENST00000377186			0.469222		LOC442227
2.90325		THC2755661			0.450362		ENST00000304016
2.90205		AX721087			0.408905		KLHDC4
2.89954		AK024516			0.449516		A_24_P332461
2.89928		ZNF33A			0.395397		A_24_P400751
2.8975		KIAA1641			0.415573		GALNT6
2.89667		ZNF195			0.41127		BX448200
2.89596		SEPT8			0.358581		A_24_P850187
2.8956		THC2680948			0.313504		ATP6V0A4
2.89538		HBP1			0.445184		SORBS2
2.89436		ZNF195			0.487331		ENST00000335142
2.88904		THC2741040			0.391942		FLJ37478
2.88851		BC035106			0.49534		A_24_P834066
2.88707		RASGRP1			0.269118		LOC285401
2.88518		THC2751803			0.269165		LMO1
2.88206		ZNF195			0.498088		RRS1
2.88192		RNF6			0.486223		EFHD1
2.87993		THC2674900			0.458178		ENST00000357529
2.87842		PKD1L2			0.448001		LMNB1
2.87801		AK024921			0.280493		BCKDHB
2.87792		CF143262			0.234366		EDN2
2.875		AK000053			0.464415		MITF
2.87483		BX103476			0.482062		CCND1
2.87332		THC2646969			0.433051		ANXA8
2.87272		LIMS3			0.373455		ANXA8
2.87272		USP47			0.217974		HIST1H4D
2.87172		AK091357			0.37227		CD24
2.87136		FLJ12078			0.455286		SLC27A5
2.87064		THC2639806			0.361848		SCFD2
2.87049		THC2632823			0.458877		BU678941
2.8703		AL832540			0.371496		SNCG
2.86927		LOC643100			0.45534		A_24_P204474
2.8685		FLJ40434			0.331651		A_24_P6850
2.86814		CCPG1			0.366583		PTPRF
2.86717		A_24_P357986			0.338913		ADARB1
2.86439		ZNF655			0.429662		ANP32A
2.86329		FAM9B			0.374585		ENST00000328681
2.86238		THC2683124			0.463805		A_24_P76319
2.86065		C13orf21			0.444333		STX2
2.8598		AK098220			0.383834		PSG1
2.85816		AI911989			0.398594		MRPL30
2.85675		CALD1			0.082582		CDH1
2.85662		ERRFI1			0.236645		A_24_P15973
2.85513		AK057725			0.49213		SOCS3
2.85476		THC2677118			0.230864		IL7R
2.85347		ZNF195			0.427927		BX412469
2.85284		ZNF195			0.285989		A_24_P59239
2.85112		FADS1			0.407218		A_24_P792748
2.85105		FAM29A			0.366717		PSG9
2.85064		PAG1			0.49329		LOC643650
2.8503		GFPT2			0.319708		F3
2.84923		LEAP2			0.497593		CLTCL1
2.849		AGMAT			0.298668		CR595483
2.84867		ENST00000356177			0.450751		TXNL5
2.84761		NUPR1			0.468183		APBB2
2.84685		GTPBP9			0.265118		THC2403217
2.84677		NT5E			0.446831		A_24_P409410
2.84626		AF116641			0.479904		A_24_P837234
2.84524		SLC25A36			0.473874		COMTD1
2.84258		THC2674915			0.338635		A_24_P170067
2.84067		THC2532114			0.293036		FN1
2.83933		AK056384			0.474568		VARS
2.83754		AL079999			0.445777		THC2350817
2.83723		AF086551			0.345815		A_24_P247454
2.83709		GNA13			0.334524		THC2338780
2.83549		STK4			0.439624		ENST00000306634
2.83532		THC2539273			0.482404		A_24_P367397
2.83467		ZNF195			0.365903		A_24_P93111
2.83061		ZNF658			0.477274		MLCK
2.83054		TMEM41B			0.373353		CCND1
2.82915		THC2701372			0.334703		COL12A1
2.82754		OTUD7B			0.298002		STARD8
2.82706		ITGA2			0.478937		ANK1
2.82656		ADORA2A			0.486191		A_24_P126931
2.82598		A_32_P74901			0.429394		ZNRF3
2.8234		X51602			0.428535		EPB41L1
2.82091		KIAA1274			0.399562		C16orf74
2.82034		ARID4A			0.391748		CCND1
2.81908		VPS13A			0.45495		SETD5
2.81876		AL080232			0.453741		THC2374741
2.81816		FXYD2			0.442644		ZG16
2.81762		ZNF195			0.341649		UNQ338
2.81728		THC2543120			0.477559		LOC154822
2.81684		ANKRD12			0.263294		SUSD2
2.81533		THC2729213			0.312478		A_24_P101661
2.81509		RAXL1			0.197662		IL18
2.81469		ELK4			0.431178		THC2266610
2.81426		TNFRSF9			0.441768		A_24_P332326
2.81422		CCPG1			0.309159		C10orf125
2.81409		FAM46C			0.351352		ENST00000322426
2.81258		AK023328			0.381851		SORD
2.80959		ZNF432			0.429066		A_24_P247233
2.80835		C22orf32			0.115351		DNMT3L
2.80707		BACH1			0.440305		ENST00000236199
2.80618		ACSL1			0.493561		GPRC5A
2.80324		ATP6V0D2			0.466383		DDX54
2.80291		ZNF452			0.354872		PTMA
2.80269		SLPI			0.406958		AIG1
2.7991		BC023330			0.41761		HIST1H2BD
2.79787		PPAP2B			0.497408		CR611723
2.79728		D70835			0.474002		C20orf27
2.79644		F5			0.443798		A_24_P144054
2.79485		OGN			0.476174		ENST00000332148
2.79475		A_32_P131870			0.320928		AI085826
2.79343		AJ420450			0.46294		AA903523
2.79301		GARNL1			0.29569		CR616003
2.7927		ENST00000312943			0.399022		A_23_P66347
2.78984		CXCR4			0.330016		MFI2
2.78913		CENPE			0.428701		MRPL33
2.78827		C10orf10			0.226309		POFUT1
2.78814		BRCA2			0.475299		AA725860
2.78709		BX537520			0.436524		DHODH
2.78618		THC2724111			0.335978		C14orf65
2.7851		A_23_P251002			0.414657		SFRS7
2.78495		THC2528836			0.377449		NEDD9
2.78456		BC040991			0.462648		LOC440577
2.78445		LOC150759			0.200497		IL18
2.78436		DST			0.419133		PIK3C2B
2.78423		LOC129530			0.430253		A_23_P21882
2.78338		CCNG2			0.337164		THC2269516
2.78235		CDKN2D			0.432649		A_32_P34201
2.78176		LTK			0.452174		CKB
2.78111		HLA-DMA			0.348409		SLC25A10
2.78005		KLHL21			0.454418		SLITRK5
2.77983		BTG2			0.29678		ISG15
2.77965		LOC440295			0.439208		ANTXR1
2.77923		ZDBF2			0.405947		VGLL3
2.77889		CASP8AP2			0.472566		AMDHD2
2.77832		ZNF195			0.295913		A_24_P383660
2.7779		HMGCS1			0.407535		A_24_P281374
2.77349		THC2688196			0.333167		PLEKHK1
2.77194		A_32_P141938			0.225774		PSG4
2.77121		THC2497780			0.33456		AA412217
2.77077		ZNF292			0.365419		BCKDHB
2.76939		FAM135A			0.468188		PHF20
2.76704		A_32_P204565			0.411753		KRTAP3-3
2.76605		EIF5			0.474316		ALAD
2.76557		AYTL1			0.497754		GAMT
2.76307		PGM2L1			0.432347		COL13A1
2.76201		PRDM1
2.76161		TEX14
2.76092		GTF2IRD2
2.76073		AK024956
2.75983		C15orf45
2.75842		LOC729377
2.75398		GALNT3
2.75343		NFAT5
2.75286		AK026687
2.75243		THC2639487
2.75193		A_32_P179646
2.75091		F5
2.75036		BBC3
2.75002		CXCR4
2.74791		A_24_P683553
2.74774		GALNACT-2
2.74577		BC014971
2.74464		CD68
2.74369		HIST1H2AK
2.74125		CENPE
2.74074		SPRY4
2.74054		OCM
2.73921		RABIF
2.7376		ENST00000373954
2.73631		BRCA2
2.73593		LIG4
2.73363		CPN2
2.73309		THC2719547
2.73243		CENPE
2.73098		AK024382
2.73069		BRCA2
2.72964		KIAA1109
2.72894		CAPS2
2.72865		TAS2R45
2.72843		CXCR4
2.72822		CENPE
2.72739		MTHFR
2.72683		A_32_P136477
2.7251		ATP1A2
2.72421		CEP290
2.72359		GGT6
2.7231		MGC10814
2.72307		FOXQ1
2.72158		AK096154
2.72076		CXCR4
2.71909		PDZD7
2.71885		AF085351
2.71879		TSPYL2
2.71843		DKFZP434A0131
2.71569		DIS3
2.71561		TBRG1
2.71444		THC2651263
2.71424		OSTM1
2.71153		LOC440295
2.70831		CENPE
2.70811		THC2694227
2.7079		CFB
2.70737		THC2708124
2.70459		BRCA2
2.7044		FLJ39653
2.70214		AK057196
2.70188		MGC10701
2.69924		CENPE
2.69887		AREG
2.69857		MBNL2
2.69737		ERGIC2
2.69687		KIAA1822L
2.69632		CB242429
2.69615		CN358250
2.69425		CDC2L6
2.69396		TNRC15
2.69395		THC2663200
2.69168		AK024938
2.69136		SPINK5L3
2.69037		AK025323
2.69032		AK092638
2.69021		CLK1
2.68999		THC2632459
2.68987		THC2655026
2.6892		GCC2
2.68867		ABHD13
2.68848		AK093869
2.6878		CTSL1
2.6867		ZNF785
2.68656		FLJ40852
2.68628		AKR1B1
2.68476		GK
2.68473		AK024898
2.68459		KCNJ14
2.68411		THC2721409
2.68333		LOC401152
2.68222		MMP3
2.68099		KIAA0774
2.6805		THC2655194
2.68016		A_32_P83973
2.67944		THC2740111
2.67874		THC2553512
2.6779		AK022479
2.67649		RICTOR
2.67557		THC2673187
2.67463		PGAP1
2.67443		A_32_P230537
2.67428		BUB3
2.67425		THC2631465
2.67371		CP110
2.67325		A_24_P834646
2.67294		DQX1
2.67261		SSX1
2.67211		MYSM1
2.67095		CXCR4
2.66964		KCNE1L
2.66929		RAPH1
2.66847		FOLR1
2.6684		MXD1
2.66597		SLC30A1
2.66522		THC2632286
2.66482		HLA-C
2.66452		THC2633747
2.66399		THC2659519
2.66221		PRKCZ
2.65887		CXCL3
2.65863		LMO2
2.65822		CXCR4
2.65821		MOSPD2
2.65726		SERPINB8
2.65615		RNF6
2.65588		AK123264
2.65544		TM4SF19
2.65495		SLC6A16
2.6538		AK092942
2.65307		DENND4A
2.65182		C1orf161
2.65075		BF675806
2.65071		AJ009817
2.65047		AK095225
2.64896		DENND4A
2.6486		ARID4A
2.64696		HLA-DMA
2.64583		C1S
2.64533		SLC9A5
2.64495		ACRC
2.64407		AK090477
2.64351		IDS
2.64316		MAFG
2.64143		RAB3IP
2.64124		FAM80A
2.63996		CENPE
2.6381		KIAA1715
2.63703		PPP1R3B
2.63555		AK097080
2.63413		THC2677630
2.63368		THC2726026
2.63364		A_24_P755069
2.63243		RRM2B
2.63214		AK026418
2.6317		FBXL4
2.63169		A_32_P162443
2.63153		AMT
2.63038		DKFZP586B0319
2.63009		C20orf80
2.62862		FAM76B
2.62858		A_32_P142363
2.62768		A_32_P232647
2.62673		LOC647500
2.62633		THC2719486
2.62561		MBOAT4
2.62539		PLK3
2.62535		C1orf162
2.62494		THC2675496
2.62258		NLGN3
2.62113		AK093521
2.62105		CHAC1
2.61961		CENPE
2.61953		THC2548775
2.61908		UGT2B10
2.61794		ERMAP
2.61788		ZNF761
2.61752		ENST00000380946
2.61529		AL832142
2.61472		ENST00000376347
2.61407		BC028842
2.61219		THC2760643
2.61131		CCR1
2.61105		LOC728450
2.61072		THC2709584
2.61053		BC030138
2.6093		CXCR4
2.60919		CXCR4
2.60835		THC2681410
2.60695		ENST00000299974
2.60601		ZSWIM5
2.60554		F5
2.60458		YPEL5
2.60408		PRO1073
2.60369		H40632
2.60354		CD46
2.60193		BX112273
2.60179		HRH1
2.60046		A_23_P201521
2.59944		ENST00000369577
2.59888		MVD
2.5988		C14orf1
2.59708		THC2536671
2.59706		THC2746807
2.5967		A_32_P108203
2.59466		HLA-C
2.59369		SWAP70
2.59355		CXCR4
2.59307		CEP350
2.59253		A_32_P51313
2.59049		SLTM
2.5894		RUFY2
2.58928		ABCC2
2.58843		BU685299
2.58772		AMDHD1
2.58737		THC2648538
2.58731		MALAT1
2.58694		NLRP1
2.58625		CXCR4
2.58609		COX19
2.58596		SERPINB4
2.58586		CRYGS
2.58537		CEP152
2.58435		OCLN
2.58307		AK098479
2.58306		THC2657938
2.58292		SMG1
2.5822		PFKFB2
2.58177		CATSPER2
2.58019		AK095242
2.57901		THC2701763
2.57789		AK057798
2.57782		KIF27
2.57749		BC031013
2.57744		ZNF493
2.5704		ETNK1
2.56819		SLC26A4
2.56603		THC2520867
2.56603		TMEM170
2.56523		KIAA1632
2.564		WBSCR19
2.56366		AF085848
2.56316		CR590573
2.56279		ENST00000343519
2.56213		BC045174
2.56191		KIAA1797
2.56174		LIG4
2.56141		MAG1
2.5609		CD237413
2.55765		PHACTR4
2.55661		RHOU
2.55499		HSPA1A
2.55471		NUCB2
2.55372		VPS13A
2.55339		A_32_P169243
2.55312		BEST1
2.55246		BM715650
2.55137		OR51B5
2.55051		HBBP1
2.55022		AV701505
2.54895		EGLN3
2.54814		AK026896
2.5464		AF087980
2.54624		CAND1
2.54611		TIMP4
2.54597		LMO2
2.54548		A_32_P160670
2.54483		C10orf118
2.54413		MARCH3
2.54411		U94903
2.54319		THC2538953
2.54316		GRN
2.54228		HCG27
2.53792		CR606969
2.53755		THC2683270
2.53687		THC2551948
2.53687		ARV1
2.53668		CENPE
2.53496		AVIL
2.53428		A_24_P196134
2.53414		P2RY10
2.53222		POLK
2.53175		ENST00000252229
2.53043		LOC654433
2.52895		A_32_P187160
2.5289		BX538248
2.5288		AF070620
2.52827		SPRR2C
2.52771		ZNF264
2.52726		AK123439
2.52716		C9orf150
2.52549		LOC151878
2.52515		BX476711
2.52493		TRIM22
2.52453		C1QL3
2.52335		LOC400960
2.52285		ZNF254
2.5216		A_24_P752999
2.52119		POLK
2.52056		AK024516
2.51955		THC2545454
2.51942		BC038512
2.5191		PLD1
2.51736		THC2641453
2.5165		ABCC2
2.51434		BRCA2
2.51323		RPS6KA5
2.51322		PPP1R3E
2.51255		TSC22D3
2.51247		A_32_P105940
2.50993		THC2537856
2.50939		AK091308
2.50862		ZNF267
2.50791		LOC401233
2.5071		AK095214
2.50625		VAV3
2.50489		LYSMD3
2.50447		ALS2
2.50355		MUC3A
2.5035		A_32_P233713
2.50294		FLJ40113
2.50273		DKFZp586I1420
2.50245		AK131288
2.50194		THC2779700
2.50133		ATF7IP
2.5009		BX090980
2.50027		C20orf119
2.49913		A_32_P100475
2.49906		DKFZp547E087
2.49898		THC2558699
2.49641		BM477617
2.4962		C10orf90
2.496		BC069781
2.49377		PNOC
2.49339		C10orf78
2.49331		AL832253
2.49232		C13orf31
2.49198		CD46
2.49153		THC2727164
2.49035		C20orf175
2.49032		KIF24
2.49013		A_32_P145515
2.48995		BQ186660
2.48938		LOC728047
2.48823		BX103037
2.48543		AF187554
2.48395		HLA-C
2.48342		DB381305
2.48271		C5orf33
2.48265		C6orf111
2.48186		AB058742
2.48109		ZBTB1
2.47963		THC2663797
2.47946		KCNJ2
2.4785		KIAA1109
2.47808		CLK1
2.47752		HIST1H2AD
2.47649		CD53
2.47643		RHCE
2.47493		RBM15B
2.47491		ENST00000360312
2.47488		FXYD2
2.47481		THC2643352
2.47446		LMO2
2.47333		LMO2
2.4733		STX6
2.47221		IFI16
2.47208		LMO2
2.47191		AP4E1
2.47153		SAMD9L
2.47076		GCNT3
2.46921		MTMR11
2.46863		AK096401
2.46842		ATG16L1
2.46799		CNOT4
2.46763		AK021848
2.46712		CD44
2.46668		KRT15
2.46603		MT1JP
2.46576		HLA-C
2.46416		AK021824
2.46173		ANXA1
2.46153		TMEM41B
2.45952		HES1
2.45833		A_32_P23872
2.45825		AI263830
2.45809		BI913527
2.45774		RBM23
2.45711		CCL26
2.45584		AK074696
2.45541		ANG
2.45479		BC018099
2.45255		CEP152
2.45217		TSPAN1
2.45073		AF131782
2.45024		METTL4
2.4477		FLVCR1
2.44756		MRPS6
2.44745		NFKBIA
2.44744		THC2768929
2.444		SDCBP
2.44353		ZNF273
2.44298		MT1A
2.44244		A_32_P102627
2.44212		AK124941
2.44173		POM121
2.4412		ORC6L
2.44109		ZNF571
2.43866		C20orf119
2.43755		UBXD2
2.43712		C4orf16
2.43703		REV3L
2.43673		A_32_P4882
2.43659		A_23_P46070
2.43637		A_32_P201616
2.43487		TM9SF3
2.43484		MON2
2.43451		RBM23
2.43444		BAZ2B
2.43403		LOC654433
2.43324		ENST00000379426
2.43276		RAD50
2.43268		AK098514
2.43238		BM552308
2.43146		TFF2
2.43144		GNPTAB
2.43102		BAT4
2.42976		RHOU
2.42914		THC2649719
2.4289		THC2659348
2.42882		AK130891
2.42862		CENPE
2.42861		KIF13A
2.42854		THC2568453
2.42805		C15orf28
2.42779		AK000809
2.42718		BIRC3
2.42511		PRNP
2.42482		TLR6
2.42405		C1orf27
2.42402		AK026485
2.42233		ENST00000288911
2.42217		TPBG
2.42165		THC2708710
2.42136		HIST2H2BE
2.42059		AK001118
2.4197		PHEX
2.4194		ABCA5
2.41821		CHRD
2.41712		A_23_P247
2.41692		ZNF708
2.41673		AD7C-NTP
2.41664		PRNP
2.41555		SLC5A3
2.41374		HIVEP1
2.41362		KIAA0513
2.41321		ANKRA2
2.41254		NKTR
2.41207		THC2652700
2.41179		C1orf9
2.4106		FLJ23556
2.41005		A_24_P136415
2.41002		BC053590
2.40986		THC2583762
2.40977		PRNP
2.40909		TMEM135
2.40872		WDR26
2.40864		THC2659646
2.40855		ANKK1
2.40811		AK092508
2.4079		AK023400
2.40789		MS4A5
2.4075		AGXT2L1
2.4067		PRNP
2.40665		THAP10
2.40541		KCNE2
2.40517		LMO2
2.40508		TMEM142B
2.40267		LRRC36
2.40253		GSTO2
2.40188		TPP1
2.40137		MLXIPL
2.4012		LMO2
2.40116		HTRA3
2.40111		RP5-1022P6.2
2.40073		AF119889
2.39983		A_24_P640212
2.39922		NPIP
2.3988		MEGF6
2.39862		MAGEA9
2.39848		PHLDA1
2.39794		LMAN1
2.39756		LOC286044
2.39747		TMEM135
2.3971		SYK
2.39635		HLA-C
2.39602		DUSP6
2.39576		AK091904
2.39563		AK090897
2.39527		C6orf151
2.39473		AK096685
2.39455		MAP1LC3B
2.3945		HLA-C
2.39197		SLC2A3
2.3904		MGC24103
2.38916		THC2616009
2.38903		USP53
2.38893		BTBD9
2.3887		ANKRD34
2.38741		AK022339
2.38687		SLC30A7
2.38647		HCLS1
2.38509		THC2722466
2.38486		COX1
2.38457		A_32_P51688
2.38453		HBEGF
2.38446		THC2512148
2.38415		AKAP6
2.38379		C15orf28
2.38368		ARID3B
2.38329		STCH
2.38319		GOLGA
2.38251		RABGAP1
2.382		BC047110
2.38138		NHLRC2
2.38117		LANCL2
2.37942		MKLN1
2.37936		LMO2
2.37923		SLC5A11
2.37868		P4HA2
2.37852		F8
2.37851		FAM44A
2.37812		RPL23AP13
2.37726		CREB5
2.3772		TCEAL3
2.37671		BX460543
2.37668		SERPINE2
2.37627		A_32_P85880
2.37623		A_32_P48615
2.37583		AK022645
2.37528		MID2
2.37463		ZDHHC11
2.37457		SREBF1
2.37455		AL566169
2.37353		MCM3APAS
2.37316		ADH4
2.37299		BM695552
2.37221		HES1
2.3713		AU184995
2.37079		A_24_P298179
2.36984		FAM129C
2.36983		SCML1
2.36959		CA503163
2.36705		AL109706
2.36663		NFAT5
2.3665		ENST00000375672
2.36639		THC2658991
2.36559		HSPH1
2.3655		A_24_P813730
2.36498		NPIP
2.36494		YPEL4
2.36462		PRNP
2.36389		AK125173
2.36305		BX099367
2.36284		AK026338
2.36183		KIAA0232
2.36148		AK094860
2.35996		C20orf12
2.35947		TP53TG3
2.35877		A_32_P141211
2.35828		THC2704994
2.35827		CCNL1
2.35772		DMTF1
2.35752		C2orf13
2.35571		ZNF295
2.35563		AK127494
2.35546		THC2677796
2.35437		EGF
2.3543		THC2673108
2.35236		THC2709254
2.3514		THC2694735
2.35032		AK025360
2.35005		FAM130A1
2.34924		ZNF75
2.3488		BX115813
2.34849		AK125214
2.34826		FAM44A
2.34802		BM997931
2.34769		ZKSCAN1
2.34756		SLCO4A1
2.34743		GSTA4
2.34737		FLJ32679
2.34665		TTTY14
2.34461		RASSF5
2.34388		NR1D1
2.34347		CCDC131
2.34335		THC2610890
2.34323		A_23_P145596
2.34269		LRRC56
2.3423		ANKRA2
2.34226		PRNP
2.34097		ZNF678
2.34096		RSAD2
2.3404		STOX1
2.34		FILIP1
2.33899		THC2722939
2.33804		THC2660562
2.33768		RASSF3
2.33595		ENST00000380749
2.33565		THC2613527
2.33553		THC2536659
2.33548		ZNF160
2.33425		ZC3H12A
2.33382		KLC3
2.33342		GLIPR1
2.33336		SGIP1
2.33324		C4BPA
2.33291		TCAP
2.33287		CYB5B
2.33029		TUBB2A
2.3295		LOC388242
2.3292		CX783461
2.32918		PILRB
2.3279		RGPD5
2.32489		PTAR1
2.32411		A_24_P740022
2.32344		TMEM142A
2.3224		STMN3
2.3214		AL390214
2.32111		RRAD
2.31956		ZNF195
2.31913		FLJ40330
2.3189		AK091744
2.31882		KIAA0701
2.31814		BF575152
2.31743		NCOA7
2.31712		C5orf5
2.31705		PRNP
2.31626		DENND2D
2.31362		THC2744561
2.31359		ZNF529
2.31338		A_32_P198282
2.31333		MBNL2
2.31333		C20orf142
2.31327		A_24_P204334
2.31287		SH3TC2
2.31286		NBR2
2.31248		A_23_P68138
2.31209		AK024092
2.31184		THC2673265
2.31135		DKFZP434A0131
2.31133		MAGEH1
2.31113		TNFSF15
2.31045		KIAA1731
2.3091		A_32_P73707
2.30855		AW294929
2.30796		THC2688000
2.30734		AF237700
2.30732		THC2692419
2.30716		GARNL1
2.3062		AK127004
2.30392		ITIH4
2.30287		HLA-C
2.30268		A_24_P630916
2.30258		ADHFE1
2.30235		F5
2.30178		BX101252
2.30168		PRNP
2.3016		BCLAF1
2.30158		RICTOR
2.30154		SCPEP1
2.30147		ENST00000304105
2.30104		C9orf167
2.3004		AK091722
2.29875		CD44
2.29723		ENST00000381298
2.29595		HLA-C
2.29501		EEA1
2.29498		BBS5
2.29492		LOC387758
2.29467		KIAA0754
2.29422		F5
2.29355		A_24_P936393
2.29316		AA593970
2.29294		A_32_P66025
2.29241		AK097080
2.29232		KIAA2018
2.29212		CCDC35
2.29189		TLOC1
2.29141		KIAA1715
2.29134		AK024900
2.2905		GATM
2.29013		AP1M2
2.29008		CD44
2.28989		A_23_P47220
2.28843		AF116656
2.28737		PRNP
2.28683		AJ227863
2.28682		ENST00000328281
2.2864		THC2781306
2.28608		LONRF1
2.28582		GOLGA8A
2.28574		F5
2.28543		TMED5
2.28532		RBM5
2.28469		STX1A
2.28364		CLEC3B
2.28195		FLJ25006
2.28082		CENTB2
2.27928		HLA-C
2.27925		NR4A2
2.27889		PTPRB
2.27723		THC2679484
2.27715		RAPGEF2
2.27694		TIMP1
2.27666		C6orf64
2.2766		DQ786238
2.27633		LAYN
2.27548		ESPNL
2.27472		HLA-C
2.2747		PNRC1
2.27415		THC2635591
2.27405		LCORL
2.27333		ENST00000315707
2.27296		ZDHHC11
2.27268		MGC14376
2.27216		PER3
2.27213		THC2730719
2.27188		APBB1IP
2.27168		LMBRD2
2.27156		CD44
2.27122		PLEKHF1
2.27116		C18orf2
2.27108		BQ719988
2.27087		ISGF3G
2.27047		ENST00000319043
2.27023		ATM
2.269		U25029
2.26875		AK026418
2.26817		THC2655842
2.26771		NSDHL
2.26665		KLRC4
2.26646		DQ786266
2.26614		LOC643401
2.2657		SPOCK2
2.2653		ARRDC3
2.26458		THC2586873
2.26403		NP373359
2.2639		A_32_P158376
2.26389		LOC492311
2.26378		AL832942
2.26352		EB386378
2.26349		AK022062
2.26309		PGAP1
2.26296		ITGB8
2.26277		THC2676186
2.26244		IGKC
2.26225		THC2689491
2.26194		COG3
2.2618		PHF20L1
2.26174		FLJ21272
2.26124		THC2654608
2.26078		THC2572633
2.26046		SCGB1D2
2.26		BE835321
2.25971		MRPS6
2.25914		ARG2
2.25876		ENST00000358356
2.25867		TTC17
2.25867		C15orf40
2.25852		THC2677659
2.25848		TMEM61
2.25634		ARID4B
2.25602		TAC3
2.25587		MALAT1
2.25579		IFI16
2.25489		ZNF449
2.25349		ENST00000366784
2.25317		CDKN1C
2.25296		GTF3C3
2.25129		AK093639
2.25092		THC2503819
2.25054		ILDR1
2.25027		TMEM88
2.24851		TRAF3IP2
2.248		THC2696916
2.24773		C6orf204
2.24632		SLC22A18
2.24576		PPAP2A
2.24526		BC063503
2.2448		FUT1
2.24472		ISYNA1
2.24444		POLH
2.24416		ACLY
2.2431		PLA1A
2.24176		F5
2.24133		AV753543
2.24045		ZNF558
2.24029		UNQ9368
2.23951		EXOC5
2.23903		ZNF600
2.23849		LOC91664
2.23836		TMEM59
2.23751		HBP1
2.23736		ZFAND5
2.23702		AW977527
2.23596		SLC2A3
2.23563		BC001335
2.23482		TEGT
2.23479		KGFLP1
2.23398		THC2496620
2.23387		THC2517566
2.23253		ENST00000343253
2.23156		THC2499898
2.2315		BRWD1
2.23126		STXBP3
2.23056		BC037791
2.23025		C18orf2
2.23007		SYVN1
2.22965		LCOR
2.22942		BANP
2.22872		KIAA1618
2.22866		PIP5K3
2.22685		THC2645336
2.2267		BC056662
2.22666		CA438288
2.22663		BLOC1S2
2.22654		CENPF
2.22627		A_24_P916979
2.22594		THC2642866
2.22593		CLIP2
2.22581		TMEM87B
2.22494		LMO2
2.22485		ANGPTL4
2.22378		THC2712687
2.2228		ATRX
2.22201		IER5
2.22178		LOC390595
2.22166		LOC497190
2.22109		SYTL4
2.22032		GSDML
2.2201		KIAA0485
2.21985		THC2638238
2.21939		KIAA1641
2.21803		CALCOCO2
2.2165		SFRS12
2.21597		WNK4
2.21545		STK38L
2.21464		DOCK11
2.21402		CYP27B1
2.2133		DENND4C
2.2126		FLJ32255
2.21227		A_32_P179807
2.21024		ND3
2.20989		BX647159
2.20914		BC045174
2.2075		KIAA0329
2.20605		AL833452
2.20589		DST
2.20559		ZFYVE1
2.20532		BRP44
2.20522		ZFP36L1
2.20483		LOC387763
2.20474		SUHW3
2.20237		LYST
2.20101		CLDN12
2.20046		A_23_P50320
2.19978		JMJD1C
2.19976		THC2615857
2.19973		ZFAND5
2.19909		BX090520
2.19802		BC037838
2.19782		BM668321
2.19781		THC2508355
2.19714		BE467780
2.19711		CCT6B
2.19677		LOC91431
2.19631		ABCA5
2.1961		C14orf118
2.19592		TRIB3
2.19582		STX1A
2.1946		CR748243
2.19418		TM2D2
2.19341		AP3B1
2.1934		GADD45A
2.19202		KIAA1841
2.19134		DNTTIP2
2.18967		HIST1H2AC
2.18915		ITGB2
2.18881		CD44
2.18859		EXTL3
2.18821		AK057710
2.18767		CLK4
2.18764		AK024870
2.18596		THC2668270
2.18509		AK126329
2.18499		AJ001874
2.18423		ARRDC4
2.18387		LOC440353
2.1838		INTS6
2.18282		SOD2
2.18251		RDH11
2.18249		NUB1
2.18245		ZFAND5
2.18193		AMPH
2.1815		A_32_P184039
2.18118		CYP2B6
2.18097		ENST00000357796
2.17997		KIAA1191
2.17996		A_32_P53976
2.17957		LOC400756
2.17825		THC2557762
2.17813		KLF12
2.17812		ENST00000326678
2.17807		PSPH
2.17807		PCGF5
2.17726		U94902
2.17699		GNE
2.17684		RASSF8
2.17659		UTX
2.17562		LOC90834
2.17511		SCYL2
2.17497		HIST2H2AA3
2.17486		MANEA
2.17482		DNTTIP2
2.17362		AF116688
2.17339		TBK1
2.17303		FASTKD1
2.17252		SFRS11
2.17208		WNK4
2.17168		DKFZp434B1231
2.17136		CD44
2.17116		ADAMTS7
2.17098		PS1TP4
2.17074		THC2640472
2.17061		NOTCH2NL
2.16917		SLTM
2.16849		THC2607337
2.16673		HLA-G
2.16525		AK128814
2.16461		PDE4C
2.16404		KIF25
2.16299		ACSL4
2.1628		MAP1LC3B
2.16255		PDE4C
2.16247		SEC63
2.16174		OR2A20P
2.16168		AV737563
2.16156		BC033052
2.15963		ZBTB41
2.15924		TRIM36
2.15865		AK123627
2.15865		RER1
2.15843		ADAMTS5
2.158		TRIM68
2.15797		HEMK1
2.15787		GUSBL2
2.15751		AK022351
2.15749		MGC16121
2.15627		AQP1
[truncated: 449 more rows]
